# Supplementary material for: Unraveling the Influence of Elevation on Moss Species–Area Relationships and the Effect of Spatial Scale on Elevational Richness Patterns in Mt Wutai With a Nested‐Plot Sampling Design
Source: Ecol Evol. 2026 Apr 10;16(4):e73473. doi: 10.1002/ece3.73473 (PMC13068500; doi:10.1002/ece3.73473)
Supplement: Supplementary file 3 — Appendix S3: The data used in this article, including Tables S13–S19. Table S13: Site_Environment_Data. Table S14: Site_Species_Occurrence (0.01 m). Table S15: Site_Species_Occurrence (0.1 m). Table S16: Site_Species_Occurrence (0.5 m). Table S17: Site_Species_Occurrence (1 m). Table S18: Site_Species_Occurrence (5 m). Table S19: Site_Species_Occurrence (10 m). [file ECE3-16-e73473-s002.zip]

Archive with 7 entries (7 files):
- Table S13. Site_Environment_Data.csv
- Table S14. Site_Species_Occurrence(0.01m).csv
- Table S15. Site_Species_Occurrence(0.1m).csv
- Table S16. Site_Species_Occurrence(0.5m).csv
- Table S17. Site_Species_Occurrence(1m).csv
- Table S18. Site_Species_Occurrence(5m).csv
- Table S19. Site_Species_Occurrence(10m).csv
