# Supplementary material for: Unraveling the Influence of Elevation on Moss Species–Area Relationships and the Effect of Spatial Scale on Elevational Richness Patterns in Mt Wutai With a Nested‐Plot Sampling Design
Source: Ecol Evol. 2026 Apr 10;16(4):e73473. doi: 10.1002/ece3.73473 (PMC13068500; doi:10.1002/ece3.73473)
Supplement: Supplementary file 3 — Appendix S3: The data used in this article, including Tables S13–S19. Table S13: Site_Environment_Data. Table S14: Site_Species_Occurrence (0.01 m). Table S15: Site_Species_Occurrence (0.1 m). Table S16: Site_Species_Occurrence (0.5 m). Table S17: Site_Species_Occurrence (1 m). Table S18: Site_Species_Occurrence (5 m). Table S19: Site_Species_Occurrence (10 m). [file ECE3-16-e73473-s002.zip › Table S13. Site_Environment_Data.csv]

Site	Latitude	Longitude	Elevation	SpeciesRichness(10*10)	SpeciesRichness(5*5)	SpeciesRichness(1*1)	SpeciesRichness(0.5*0.5)	SpeciesRichness(0.1*0.1)	SpeciesRichness(0.01*0.01)	HabitatRichness	Bio1	Bio6	Bio7	Bio12	Bio14	WindSpeed	NPP	NDVI
1	39.081137	113.57407	3060	17	12	10	6	4	2	2	-4.35833	-25.3	39.6	827	10	5.6	0.3748	0.348333
2	39.079689	113.568798	3040.2	19	16	10	7	4	1	2	-4.35833	-25.3	39.6	827	10	5.6	0.3998	0.348333
3	39.079995	113.570769	3020.5	20	15	12	8	6	3	2	-4.35833	-25.3	39.6	827	10	5.6	0.3998	0.348333
4	39.079415	113.573716	3000.3	22	20	13	10	6	2	2	-4.35833	-25.3	39.6	827	10	5.6	0.3998	0.348333
5	39.078905	113.574225	2981.2	27	21	17	12	3	1	2	-4.35833	-25.3	39.6	827	10	5.6	0.4335	0.348333
6	39.07816	113.57442	2960.2	20	17	10	7	5	0	2	-4.35833	-25.3	39.6	827	10	5.6	0.4335	0.348333
7	39.077409	113.574512	2939.7	20	18	16	11	6	2	1	-4.35833	-25.3	39.6	827	10	5.6	0.4335	0.348333
8	39.076757	113.575518	2920.3	19	16	13	9	6	1	1	-4.11667	-25.1	39.6	817	10	5.51667	0.4335	0.384433
9	39.075975	113.576671	2899.8	18	15	14	9	5	2	1	-4.11667	-25.1	39.6	817	10	5.51667	0.4599	0.384433
10	39.075305	113.578048	2881.3	16	12	12	7	2	1	2	-4.11667	-25.1	39.6	817	10	5.51667	0.4599	0.384433
11	39.074078	113.58179	2859.7	13	11	6	3	2	1	1	-3.04583	-24.3	39.9	763	10	5.075	0.4463	0.4333
12	39.073525	113.582105	2840.8	25	22	15	8	4	2	2	-3.04583	-24.3	39.9	763	10	5.075	0.4463	0.4333
13	39.073133	113.582717	2820.3	19	16	14	10	4	3	1	-3.04583	-24.3	39.9	763	10	5.075	0.4463	0.4333
14	39.072792	113.583155	2801.5	21	18	14	12	6	2	1	-3.04583	-24.3	39.9	763	10	5.075	0.4463	0.4333
15	39.07236	113.583612	2780.1	20	17	15	14	9	3	2	-2.82917	-24.1	40	746	9	5.04167	0.4979	0.437567
16	39.072012	113.58449	2761.8	26	26	18	11	1	1	2	-2.82917	-24.1	40	746	9	5.04167	0.4979	0.437567
17	39.071599	113.585557	2739.5	23	19	15	8	3	3	2	-2.82917	-24.1	40	746	9	5.04167	0.4597	0.437567
18	39.071384	113.586721	2720.6	15	11	7	6	4	2	1	-2.82917	-24.1	40	746	9	5.04167	0.4597	0.437567
19	39.070808	113.588217	2699.8	16	13	12	10	7	3	2	-2.82917	-24.1	40	746	9	5.04167	0.4597	0.437567
20	39.070013	113.589558	2682.5	11	6	6	4	3	1	2	-2.82917	-24.1	40	746	9	5.04167	0.4597	0.437567
21	39.06864	113.591504	2660.6	15	11	10	7	2	1	1	-2.82917	-24.1	40	746	9	5.04167	0.4612	0.437567
22	39.068037	113.592933	2640.3	15	14	13	10	5	1	1	-2.00417	-23.5	40.2	699	7	4.775	0.4612	0.459433
23	39.067371	113.596003	2621.7	15	14	11	7	3	2	2	-2.00417	-23.5	40.2	699	7	4.775	0.4721	0.459433
24	39.067373	113.599543	2600.6	13	10	8	6	3	1	1	-2.00417	-23.5	40.2	699	7	4.775	0.4721	0.459433
25	39.064031	113.61083	2580.8	21	18	11	5	4	2	2	-1.63333	-23.1	40.1	692	7	4.74167	0.4772	0.4715
26	39.062661	113.61246	2560.3	18	16	11	10	6	2	2	-1.63333	-23.1	40.1	692	7	4.74167	0.4839	0.4715
27	39.058035	113.650007	2540.9	20	16	13	8	5	2	3	-1.47083	-23	40.3	675	6	4.65833	0.5059	0.48535
28	39.057561	113.650655	2519.6	21	16	13	9	6	1	2	-1.47083	-23	40.3	675	6	4.65833	0.5012	0.48535
29	39.049851	113.65576	2500	25	23	21	13	7	4	2	-1.67083	-23.1	40.1	684	5	4.70833	0.4425	0.4393
30	39.049642	113.65516	2479.7	20	18	11	7	5	2	1	-1.67083	-23.1	40.1	684	5	4.70833	0.4427	0.4393
31	39.048623	113.654136	2461.3	26	23	19	14	9	2	2	-1.67083	-23.1	40.1	684	5	4.70833	0.4427	0.4393
32	39.047534	113.652492	2440.3	24	23	17	10	4	2	1	-1.67083	-23.1	40.1	684	5	4.70833	0.4427	0.4393
33	39.046555	113.651223	2420.8	20	16	14	11	5	2	1	-1.67083	-23.1	40.1	684	5	4.70833	0.4427	0.4393
34	39.046002	113.650964	2400.6	26	22	19	12	6	3	1	-1.67083	-23.1	40.1	684	5	4.70833	0.4427	0.4393
35	39.046326	113.650224	2379.9	18	15	10	8	6	2	1	-1.67083	-23.1	40.1	684	5	4.70833	0.4648	0.4393
36	39.046535	113.64955	2359.9	14	13	12	11	6	2	1	-0.3	-22.1	40.6	616	4	4.28333	0.4648	0.488917
37	39.046961	113.648722	2339.1	14	10	8	7	4	1	1	-0.3	-22.1	40.6	616	4	4.28333	0.4648	0.488917
38	39.047261	113.648363	2320.4	17	14	13	9	6	2	1	-0.3	-22.1	40.6	616	4	4.28333	0.4648	0.488917
39	39.047263	113.647669	2300.1	18	18	12	10	7	4	2	-0.3	-22.1	40.6	616	4	4.28333	0.4648	0.488917
40	39.047425	113.647182	2279.5	20	17	16	11	6	4	2	-0.3	-22.1	40.6	616	4	4.28333	0.4648	0.488917
41	39.047579	113.646704	2259.6	17	16	14	8	5	2	1	-0.3	-22.1	40.6	616	4	4.28333	0.4648	0.488917
42	39.04763	113.64622	2239.8	19	15	13	9	5	3	3	-0.3	-22.1	40.6	616	4	4.28333	0.4648	0.488917
43	39.047574	113.645464	2220.3	18	17	17	12	5	2	2	-0.3	-22.1	40.6	616	4	4.28333	0.4648	0.488917
44	39.047449	113.64434	2200.1	12	10	8	4	2	1	1	-0.3	-22.1	40.6	616	4	4.28333	0.4896	0.488917
45	39.047559	113.643818	2181.1	16	13	11	9	7	3	2	-0.3	-22.1	40.6	616	4	4.28333	0.4896	0.488917
46	39.0476	113.643237	2160.3	17	10	10	9	6	1	3	-0.3	-22.1	40.6	616	4	4.28333	0.4896	0.488917
47	39.047656	113.642716	2140.4	13	12	11	7	3	2	2	-0.3	-22.1	40.6	616	4	4.28333	0.4896	0.488917
48	39.04766	113.642101	2121	6	5	5	3	2	1	1	-0.3	-22.1	40.6	616	4	4.28333	0.4896	0.488917
49	39.047594	113.641385	2100.6	14	14	12	11	9	4	1	0.60417	-21.4	40.9	577	4	4.04167	0.4896	0.452567
50	39.047697	113.640745	2080.5	8	8	7	3	2	2	1	0.60417	-21.4	40.9	577	4	4.04167	0.4896	0.452567
51	39.047836	113.640037	2060	11	10	9	7	6	1	1	0.60417	-21.4	40.9	577	4	4.04167	0.4896	0.452567
52	39.047951	113.63859	2040.4	17	13	8	7	4	1	2	0.60417	-21.4	40.9	577	4	4.04167	0.4998	0.452567
53	39.046749	113.637088	2021.3	22	15	11	7	3	2	3	0.60417	-21.4	40.9	577	4	4.04167	0.4998	0.452567
54	39.046094	113.635515	2000.7	6	5	4	3	2	1	2	0.60417	-21.4	40.9	577	4	4.04167	0.4998	0.452567
55	39.044833	113.633319	1979.8	8	8	7	6	2	1	2	0.78333	-21.3	40.9	574	4	4.03333	0.4882	0.463325
56	39.043685	113.631349	1960.2	3	3	3	3	2	1	2	0.78333	-21.3	40.9	574	4	4.03333	0.4882	0.463325
