# Supplementary material for: Unraveling the Influence of Elevation on Moss Species–Area Relationships and the Effect of Spatial Scale on Elevational Richness Patterns in Mt Wutai With a Nested‐Plot Sampling Design
Source: Ecol Evol. 2026 Apr 10;16(4):e73473. doi: 10.1002/ece3.73473 (PMC13068500; doi:10.1002/ece3.73473)
Supplement: Supplementary file 3 — Appendix S3: The data used in this article, including Tables S13–S19. Table S13: Site_Environment_Data. Table S14: Site_Species_Occurrence (0.01 m). Table S15: Site_Species_Occurrence (0.1 m). Table S16: Site_Species_Occurrence (0.5 m). Table S17: Site_Species_Occurrence (1 m). Table S18: Site_Species_Occurrence (5 m). Table S19: Site_Species_Occurrence (10 m). [file ECE3-16-e73473-s002.zip › Table S19. Site_Species_Occurrence(10m).csv]

Site	±±µØÅ¤¿ÚÞº£¨Barbula fallax£©	¿íÒ¶ÕæÞº£¨Bryum funkii£©	¶ÛÒ¶´óÃ±Þº£¨Encalypta vulgaris£©	ÕæÞº£¨Bryum argenteum£©	Ð¡Ê¯ÞºÔ­±äÖÖ£¨Weisia controversa Hedw. Var. controversa£©	´ÔÉúÕæÞº£¨Bryum caespiticium£©	¸ßÉ½³¤Ã±Þº£¨Atractylocarpus alpinus£©	Å¤¿ÚÞº£¨Barbula unguiculata £©	ÏÁÒ¶Ð¡ÓðÞº£¨Haplocladium angustifolium£©	Ñ¿°ûÒøÞº£¨Anomobryum nitidum)	ÍÁÉúÅ¤¿ÚÞº£¨Barbula vinealis£©	¼«µØÕæÞº£¨Bryum arcticum£©	ÒøÞº£¨Anomobryum julaceum£©	¾íÒ¶²æÓðÞº£¨Leptopterigynandrum incurvatum£©	³¤Ò¶Å¦Þº£¨Tortella tortuosa£©	ÎÞ³ÝºìÒ¶Þº£¨Bryoerythrophyllum gymnostomum£©	À«Ò¶Ð¡Ê¯Þº£¨Weisia pianifolia£©	Á´³ÝÞº£¨Desmatodon latifolius£©	½£Ò¶Å¤¿ÚÞº£¨Barbula rufidula£©	À«Ò¶·´³ÝÞº£¨Anacamptodon latidens£©	Ð¡·ïÎ²ÞºÔ­±äÖÖ£¨Fissidens bryoides Hedw.var. bryoides£©	Ë¿¹ÏÞº£¨Pohlia elongata£©	Ì¨ÍåÇ½Þº£¨Tortula nankomontana£©	¾íÃ«Þº£¨Dicranoweisia crispila£©	ÉÂÎ÷¾îÞº£¨Entodon schensianus£©	ºìÒ¶Þº£¨Bryoerythrophyllum recurvirostrum£©	Ã«Ò¶ÊáÞº£¨Ctenidium capillifolium£©	³¤ÀßÅ¤¿ÚÞº£¨Barbula longicostata£©	Ï¸ÄâºÏ½ÞÞº£¨Pseudosymblepharis duriuscula£©	Ï¸Ö¦Ð¡ÊóÎ²Þº£¨Myurella tenerrima£©	¼âÒ¶Å£ÉàÞº£¨Anomodon giraldii£©	ÏÁÒ¶³¤à¹Þº£¨Rhynchostegium fauriei£©	ÊóÎ²Þº£¨Myuroclada maximowiczii£©	³×Ò¶Ã«¼âÞº£¨Cirriphyllum cirrosum£©	Æ½ÀßÌáµÆÞº£¨Mnium laevinerve£©	Ç½Þº£¨Tortula subulata£©	¾íÒ¶»ÒÞº£¨Hypnum revolutum£©	¹³à¹¾»¿ÚÞº£¨Gymnostomum recurvirostre£©	¼âÒ¶Æ½ÝôÞº£¨Plagiobryum demissum£©	³×Ò¶ÊªµØÞº£¨Hyophila spathulata£©	Ê¯Ñ¿Þº£¨Stegonia latifolia£©	ÈáÒ¶ÕæÞº£¨Bryum cellulare£©	¶ÌÒ¶Å¤¿ÚÞº£¨Barbula tectorum£©	Ð¡ËáÍÁÞº£¨Oxystegus cuspidatus£©	³Ý±ßÏ¸Ö¦Þº£¨Lindbergia serrulstus£©	ÈïÐÎÕæÞº£¨Bryum coronatum£©	ÍäÒ¶¶àÃ«Þº£¨Lescuraea incurvata£©	Ã«¼â×ÏÝàÞº£¨Grimmia pilifera£©	¶ÛÍ·ºìÒ¶Þº£¨Bryoerythrophyllum brachystegium£©
1	1	1	1	1	1	1	1	1	1	1	1	1	1	1	1	1	1	0	0	0	0	0	0	0	0	0	0	0	0	0	0	0	0	0	0	0	0	0	0	0	0	0	0	0	0	0	0	0	0
2	1	0	1	1	0	1	1	1	1	0	1	0	1	1	1	1	1	1	1	1	1	1	0	0	0	1	0	0	0	0	0	0	0	0	0	0	0	0	0	0	0	0	0	0	0	0	0	0	0
3	1	1	1	1	1	1	1	1	0	0	1	1	1	1	0	0	0	1	1	0	0	1	1	1	1	1	1	0	0	0	0	0	0	0	0	0	0	0	0	0	0	0	0	0	0	0	0	0	0
4	1	0	1	1	1	1	1	1	1	0	1	0	1	0	1	1	1	1	1	0	0	1	1	0	0	1	0	1	1	1	1	0	0	0	0	0	0	0	0	0	0	0	0	0	0	0	0	0	0
5	1	1	1	0	0	1	1	1	1	0	1	1	1	1	1	1	1	0	0	0	1	1	0	0	1	1	0	1	0	1	1	1	1	1	1	1	1	0	0	0	0	0	0	0	0	0	0	0	0
6	1	0	1	0	1	1	1	1	1	0	0	0	1	1	0	1	0	1	0	0	1	1	0	0	1	1	0	1	0	1	0	0	0	1	1	1	0	0	0	0	0	0	0	0	0	0	0	0	0
7	1	1	1	1	1	1	1	1	0	0	1	1	1	0	0	1	0	1	1	0	0	1	1	0	0	1	0	1	0	0	0	0	0	0	0	0	0	1	1	0	0	0	0	0	0	0	0	0	0
8	1	0	1	1	1	1	1	1	0	0	1	1	1	0	1	1	1	0	1	0	0	0	0	0	0	1	0	1	1	0	0	0	0	0	0	0	0	0	0	1	1	0	0	0	0	0	0	0	0
9	1	0	1	1	1	1	1	1	0	0	0	1	1	0	0	1	1	1	0	0	0	1	0	0	0	1	0	1	1	0	0	0	0	0	0	0	0	1	0	0	0	1	0	0	0	0	0	0	0
10	1	0	1	1	1	1	0	1	0	0	0	1	1	1	0	0	1	1	1	0	0	0	0	0	0	1	0	0	0	0	0	0	0	0	0	0	0	0	0	1	1	0	1	0	0	0	0	0	0
11	1	0	0	1	1	1	1	0	1	0	0	1	1	0	0	0	0	0	0	0	0	0	0	0	0	1	0	0	0	0	0	0	1	0	0	1	0	0	0	1	0	0	0	1	0	0	0	0	0
12	1	0	1	1	1	1	0	1	0	0	0	1	1	1	1	0	0	1	1	0	0	0	1	1	0	1	0	1	0	0	0	0	1	1	1	0	0	1	0	0	1	0	0	1	1	1	1	0	0
13	1	0	1	1	1	1	0	1	1	0	1	1	1	0	0	0	0	0	0	0	0	1	0	1	0	1	0	1	0	0	0	0	0	0	0	0	1	1	0	1	0	0	0	1	0	1	0	0	0
14	1	1	1	1	1	1	1	0	1	0	1	1	1	0	0	0	1	0	0	0	0	1	1	0	0	1	0	1	1	0	1	0	0	0	0	0	0	0	0	0	0	0	1	1	0	1	0	0	0
15	1	0	1	1	1	1	1	1	0	0	0	1	1	1	0	0	1	0	1	0	1	1	0	0	0	1	0	1	0	0	0	0	0	0	0	0	1	0	0	0	0	0	0	1	0	1	1	0	0
16	1	0	1	1	1	1	1	1	0	0	1	1	1	1	1	0	0	0	0	0	0	0	0	0	0	1	0	1	0	1	0	0	0	1	1	0	1	1	0	1	0	0	1	1	0	0	1	1	1
17	1	0	1	1	1	1	1	1	0	0	0	1	1	0	1	1	1	0	0	0	0	0	0	0	0	1	0	1	0	0	0	0	0	1	1	0	1	0	0	0	0	0	1	1	0	0	1	1	1
18	1	1	1	1	1	1	0	1	0	0	1	1	1	0	0	0	1	0	0	0	0	0	1	0	0	1	0	1	0	0	0	0	0	0	0	0	0	0	0	0	0	0	0	0	0	0	0	0	0
19	1	1	1	1	1	1	0	1	0	0	1	1	1	0	0	1	0	0	0	0	0	0	0	0	0	1	0	0	0	0	0	0	0	0	0	0	0	1	0	0	1	0	1	0	0	0	0	0	1
20	1	0	0	1	0	1	0	1	1	0	0	1	1	0	0	0	0	0	0	0	0	0	0	0	0	0	0	0	0	0	0	1	0	0	0	0	0	0	0	1	0	1	0	0	0	0	0	0	0
21	1	1	0	1	0	1	0	1	0	0	0	1	1	1	0	0	1	0	0	0	0	0	0	0	0	1	0	1	0	0	0	1	0	0	0	0	0	0	0	1	0	1	0	0	0	0	0	0	0
22	1	1	0	1	0	1	0	1	0	0	1	1	1	0	0	0	0	0	0	0	0	0	0	0	0	1	0	1	0	0	0	1	0	0	0	0	0	0	0	1	1	1	0	0	0	0	0	0	1
23	1	0	0	1	1	1	0	1	0	0	0	1	1	1	0	0	0	0	0	0	0	0	0	0	0	1	0	1	0	0	0	0	0	0	0	0	0	0	0	1	1	0	1	1	0	0	0	0	1
24	1	0	0	1	1	1	0	1	0	0	0	1	1	0	0	0	1	0	0	0	0	0	0	0	0	1	0	1	0	0	0	0	0	0	0	0	0	0	0	1	0	1	0	1	0	0	0	0	0
25	1	0	1	1	1	1	1	1	0	0	1	0	1	1	0	0	1	0	0	0	1	0	0	0	0	1	0	0	0	0	1	0	0	0	1	0	1	0	0	1	0	1	1	0	0	0	0	0	0
26	1	1	0	1	1	1	0	1	0	1	1	1	1	1	0	0	1	1	0	0	0	0	0	0	0	1	0	1	0	0	0	0	0	0	0	0	0	0	0	0	0	1	1	0	0	0	0	0	1
27	1	1	0	1	1	1	0	1	0	0	1	1	1	0	0	0	1	1	0	0	0	0	0	0	0	1	0	1	0	0	0	0	0	0	0	0	0	0	1	1	0	1	1	0	0	0	0	0	0
28	1	1	0	1	1	1	0	1	1	0	0	1	1	0	0	0	1	1	0	1	0	0	0	0	1	1	0	1	0	0	0	1	0	0	0	0	0	0	0	1	0	1	0	0	0	0	1	0	0
29	0	0	1	1	1	1	1	1	0	0	1	1	1	1	1	0	0	0	0	0	0	0	0	1	1	1	0	1	0	1	1	1	0	1	1	0	0	0	0	0	0	0	0	0	0	0	1	0	0
30	0	0	1	1	1	1	1	1	0	0	0	1	1	0	1	0	0	0	0	0	0	0	0	1	1	0	0	0	0	1	1	1	0	0	1	0	0	0	0	0	0	0	0	1	0	0	0	0	0
31	0	0	0	1	1	1	1	1	1	0	1	1	1	0	1	0	0	0	0	0	1	0	0	1	1	0	0	0	0	1	1	1	0	1	0	0	0	0	0	0	0	0	0	1	0	0	0	0	0
32	0	0	1	0	1	1	1	1	0	0	0	1	1	0	0	0	0	0	0	0	0	0	0	1	1	1	0	0	0	1	1	1	1	1	1	0	0	0	0	1	0	0	0	1	1	0	0	0	0
33	0	0	0	1	1	1	0	1	0	0	0	1	1	0	0	0	1	0	0	0	0	0	0	0	1	1	0	0	0	0	0	1	1	1	0	0	0	0	0	1	0	0	1	1	0	0	0	0	1
34	1	0	1	1	1	1	0	1	0	0	1	1	1	0	0	0	1	0	0	0	1	0	0	1	1	1	0	0	0	1	1	1	1	1	0	0	0	0	0	0	0	1	1	0	1	0	0	0	0
35	1	0	0	1	1	1	0	1	0	0	1	1	1	0	0	0	1	0	0	0	1	0	0	0	0	1	0	0	0	0	0	1	0	0	0	0	0	0	1	0	0	1	1	0	0	1	0	0	1
36	1	0	0	1	1	1	0	1	1	0	0	1	1	0	0	0	1	1	0	0	0	0	0	0	0	0	0	1	0	0	0	1	0	0	0	0	0	0	0	0	0	1	0	0	0	0	0	0	0
37	1	0	0	1	0	1	0	1	0	0	0	1	1	0	0	0	1	0	0	0	0	0	0	0	0	1	0	1	0	0	0	1	0	0	0	0	0	0	0	1	0	0	0	0	0	0	0	0	0
38	1	0	0	1	1	1	0	1	0	0	1	1	1	0	0	0	1	0	0	0	0	0	0	0	1	1	0	1	0	0	0	1	0	1	0	0	0	0	0	0	0	0	0	0	0	0	0	0	0
39	1	0	0	1	1	1	0	1	0	0	1	1	0	0	0	0	0	0	0	0	1	0	0	0	1	1	0	0	0	0	0	1	0	0	1	0	0	0	0	0	0	1	0	0	0	0	0	0	0
40	1	0	0	1	1	1	1	1	1	0	1	1	1	0	0	0	1	0	0	0	1	0	0	0	1	1	0	0	0	0	0	1	0	0	0	0	0	0	0	0	0	1	0	0	0	0	0	0	0
41	0	0	0	1	1	1	0	1	1	0	1	0	1	0	0	0	1	0	0	0	0	0	0	0	1	1	0	0	0	0	0	1	0	1	0	0	0	0	0	0	0	1	0	0	0	0	0	0	0
42	1	0	0	1	1	1	0	1	0	0	0	1	1	1	0	1	1	0	0	0	1	0	0	0	1	1	0	1	0	0	0	1	0	0	0	0	0	0	0	1	0	0	0	0	0	0	0	0	0
43	1	0	0	1	1	1	0	1	0	0	0	0	1	0	0	1	1	1	0	0	1	0	0	0	1	1	0	0	0	0	0	1	0	0	1	0	0	0	0	1	0	0	0	0	0	0	0	0	0
44	1	0	0	1	1	1	0	1	0	0	0	1	1	0	0	0	1	0	0	0	0	0	0	0	1	1	0	1	0	0	0	0	0	0	0	0	0	0	0	0	0	0	0	0	0	0	0	0	0
45	1	0	0	1	1	1	0	1	0	0	0	1	1	0	0	0	1	1	0	0	1	0	0	0	1	1	0	1	0	0	0	1	0	0	0	0	0	0	0	0	0	0	0	0	0	0	0	0	0
46	1	0	0	1	1	1	1	1	0	0	0	1	1	1	0	0	0	1	0	0	1	0	0	0	1	1	0	1	0	0	0	1	0	0	0	0	0	0	0	0	0	0	0	0	0	0	0	0	0
47	0	0	0	1	1	1	0	1	0	0	0	1	1	0	0	0	1	1	0	0	1	0	0	0	1	1	0	0	0	0	0	1	0	0	0	0	0	0	0	0	0	0	0	0	0	0	0	0	0
48	0	0	0	1	0	1	0	1	0	0	0	0	0	0	0	0	1	0	0	0	0	0	0	0	1	0	0	0	0	0	0	0	0	0	0	0	0	0	0	0	0	1	0	0	0	0	0	0	0
49	1	0	0	1	1	1	0	0	0	0	1	0	1	0	0	0	0	1	0	0	0	0	0	0	1	1	0	0	0	0	1	1	0	0	0	0	0	0	0	0	0	0	0	0	0	0	0	0	0
50	1	0	0	1	1	1	0	0	0	0	0	0	1	0	0	0	1	0	0	0	0	0	0	0	1	0	0	0	0	0	0	1	0	0	0	0	0	0	0	0	0	0	0	0	0	0	0	0	0
51	1	0	0	1	0	1	0	1	1	0	0	0	1	0	0	0	0	0	0	0	0	0	0	0	1	0	0	0	0	0	0	1	0	0	0	0	1	0	0	0	0	0	0	0	0	0	0	0	0
52	0	0	0	1	1	1	0	0	1	0	0	0	1	0	0	0	1	0	0	0	0	0	0	0	1	1	0	0	0	0	0	1	0	0	1	0	1	0	0	0	0	0	0	0	1	0	0	0	0
53	1	0	0	1	0	1	0	0	0	0	0	0	0	0	0	0	1	0	0	0	0	0	0	1	1	1	0	0	0	0	1	1	0	0	1	0	1	0	0	0	0	0	0	1	0	0	1	0	0
54	0	0	0	1	0	1	0	0	0	0	0	1	0	0	0	0	0	0	0	0	0	0	0	1	1	0	0	0	0	0	0	1	0	0	0	0	0	0	0	0	0	0	0	0	0	0	0	0	0
55	1	0	0	1	0	1	0	0	0	0	0	1	1	0	0	0	0	0	0	0	0	0	0	0	1	0	0	0	0	0	0	1	0	0	0	0	0	0	0	0	0	0	0	0	0	0	0	0	0
56	0	0	0	1	0	1	0	0	0	0	0	0	1	0	0	0	0	0	0	0	0	0	0	0	0	0	0	0	0	0	0	0	0	0	0	0	0	0	0	0	0	0	0	0	0	0	0	0	0
[truncated: 18 more columns]
